# Supplementary material for: Sex Difference in the Socioeconomic Burden of Osteoporosis among South Koreans
Source: Healthcare (Basel). 2021 Sep 30;9(10):1304. doi: 10.3390/healthcare9101304 (PMC8544502; doi:10.3390/healthcare9101304)
Supplement: Supplementary file 1 [file healthcare-09-01304-s001.zip]

Archive with 1 entries (1 files):
- healthcare-1375845-supplementary.pdf
